# Supplementary material for: Listeria monocytogenes Isolated from Illegally Imported Food Products into the European Union Harbor Different Virulence Factor Variants
Source: Genes (Basel). 2018 Aug 23;9(9):428. doi: 10.3390/genes9090428 (PMC6162745; doi:10.3390/genes9090428)
Supplement: Supplementary file 1 [file genes-09-00428-s001.zip]

Archive with 2 entries (2 files):
- Table  S2.docx
- Table S1.xlsx
