# Supplementary material for: Listeria monocytogenes Isolated from Illegally Imported Food Products into the European Union Harbor Different Virulence Factor Variants
Source: Genes (Basel). 2018 Aug 23;9(9):428. doi: 10.3390/genes9090428 (PMC6162745; doi:10.3390/genes9090428)
Supplement: Supplementary file 1 [file genes-09-00428-s001.zip › Table S1.xlsx]

## Sheet: Tabelle1
#	Strain ID	Alternative strain name	Food source	Food category	Country of Origin	Continents	Isolation date	control point	MLST	Clonal complex	Lineage	PFGE-type	Reference
1	1_1		beef sausage	meat	Turkey	Asia	2012-09-19	Vienna International Airport, Austria	ST9	CC9	II	IIF-9-2	Schoder et al. 2015
2	1_2		sausage	meat	Turkey	Asia	2012-09-19	Vienna International Airport, Austria	ST37	CC37	II	IIF-37-1	Schoder et al. 2015
3	1_3		filata cheese	dairy	Turkey	Asia	2012-09-27	Vienna International Airport, Austria	ST5	CC5	I	IIF-5-1	Schoder et al. 2015
4	1_4		poultry carass	meat	Turkey	Asia	2012-10-12	Vienna International Airport, Austria	ST1	CC1	I	IIF-1-2	Schoder et al. 2015
5	1_5	P01-005	raw meat	meat	Albania	Europe	2012-10-25	Vienna International Airport, Austria	ST2	CC2	I	IIF-2-3	Schoder et al. 2015
6	1_6		cheese	dairy	Turkey	Asia	2012-10-27	Vienna International Airport, Austria	ST3	CC3	I	IIF-3-1	Schoder et al. 2015
7	1_7		raw beef meat stiks	meat	Turkey	Asia	2012-11-03	Vienna International Airport, Austria	ST9	CC9	II	IIF-9-1	Schoder et al. 2015
8	1_8		cooled poultry gizzard	meat	China	Asia	2013-01-10	Vienna International Airport, Austria	ST87	CC87	I	IIF-87-2	Schoder et al. 2015
9	1_9		cooled duck pices	meat	China	Asia	2013-01-10	Vienna International Airport, Austria	ST87	CC87	I	IIF-87-2	Schoder et al. 2015
10	1_10		sausage	meat	Turkey	Asia	2013-01-19	Vienna International Airport, Austria	ST9	CC9	II	IIF-9-1	Schoder et al. 2015
11	1_11		sausage	meat	Armenia	Asia	2013-02-06	Vienna International Airport, Austria	ST18	CC18	II	IIF-18-1	Schoder et al. 2015
12	1_12	P01-012	beef sausage	meat	Turkey	Asia	2013-02-24	Vienna International Airport, Austria	ST121	CC121	II	IIF-121-5	Schoder et al. 2015
13	1_13		cheese	dairy	Turkey	Asia	2013-02-25	Vienna International Airport, Austria	ST1	CC1	I	IIF-1-1	Schoder et al. 2015
14	1_14		beef sausage	meat	Turkey	Asia	2013-03-06	Vienna International Airport, Austria	ST9	CC9	II	IIF-9-2	Schoder et al. 2015
15	1_15	P01-015	raw fish meat	fish	Turkey	Asia	2013-03-09	Vienna International Airport, Austria	ST121	CC121	II	IIF-121-5	Schoder et al. 2015
16	2_1	P02-001	sausage, bought	meat	Russia	Asia	12.09.2012	Frankfurt International Airport, Germany	ST121	CC121	II	IIF-121-4	Beutlich et al. 2015
17	2_3	P02-003	bacon	meat	Turkey	Asia	2013-01-30	Frankfurt International Airport, Germany	ST121	CC121	II	IIF-121-1	Beutlich et al. 2015
18	2_5		bacon with rind	meat	Russia	Asia	2013-01-30	Frankfurt International Airport, Germany	ST5	CC5	I	IIF-5-2	Beutlich et al. 2015
19	2_6	P02-006	bacon	meat	Turkey	Asia	2013-01-30	Frankfurt International Airport, Germany	ST121	CC121	II	IIF-121-1	Beutlich et al. 2015
20	2_8	P02-008	eggs	other	China	Asia	2013-01-30	Frankfurt International Airport, Germany	ST121	CC121	II	IIF-121-1	Beutlich et al. 2015
21	2_9		bacon	meat	Russia	Asia	2013-04-08	Berlin-Schönefeld Airport, Germany	ST37	CC37	II	IIF-37-1	Beutlich et al. 2015
22	2_10		homemade bacon	meat	Russia	Asia	2013-06-19	Berlin-Schönefeld Airport, Germany	ST11	CC11	II	IIF-11-1	Beutlich et al. 2015
23	2_11	P02-011	sausage, bought	meat	Russia	Asia	2013-07-01	Frankfurt International Airport, Germany	ST121	CC121	II	IIF-121-3	Beutlich et al. 2015
24	2_12		raw poultry	meat	Russia	Asia	2013-07-31	Berlin-Schönefeld Airport, Germany	ST9	CC9	II	IIF-9-2	Beutlich et al. 2015
25	6_1	6	cheese	dairy	Ecuador	South America	2012-05-19	International Airport of Bilbao, Spain	ST2	CC2	I	IIF-2-4	Rodriguez-Lazaro et al. 2015
26	6_2	32	pork meat	meat	Ukraine	Europe	2012-05-14	International Airport of Bilbao, Spain	ST2	CC2	I	IIF-2-2	Rodriguez-Lazaro et al. 2015
27	6_3	33, P06-003	pork meat	meat	Ukraine	Europe	2012-05-14	International Airport of Bilbao, Spain	ST37	CC37	II	IIF-37-2	Rodriguez-Lazaro et al. 2015
28	6_4	41	pork meat	meat	Argentina	South America	2012-05-10	International Airport of Bilbao, Spain	ST2	CC2	I	IIF-2-2	Rodriguez-Lazaro et al. 2015
29	6_5	44	cheese	dairy	Georgia	Asia	2012-08-03	International Airport of Bilbao, Spain	ST2	CC2	I	IIF-2-2	Rodriguez-Lazaro et al. 2015
30	6_6	47	beef meat	meat	Ecuador	South America	2012-09-11	International Airport of Bilbao, Spain	ST2	CC2	I	IIF-2-2	Rodriguez-Lazaro et al. 2015
31	6_8	57	cheese	dairy	Ecuador	South America	2012-05-15	International Airport of Bilbao, Spain	ST2	CC2	I	IIF-2-1	Rodriguez-Lazaro et al. 2015
32	6_9	63	meat	meat	China	Asia	2012-09-02	International Airport of Bilbao, Spain	ST8	CC8	II	IIF-8-1	Rodriguez-Lazaro et al. 2015
33	6_11	86	cheese	dairy	Peru	South America	2012-05-30	International Airport of Bilbao, Spain	ST2	CC2	I	IIF-2-2	Rodriguez-Lazaro et al. 2015
34	6_12	112	duck meat	meat	China	Asia	2013-02-20	International Airport of Bilbao, Spain	ST9	CC9	II	IIF-9-1	Rodriguez-Lazaro et al. 2015
35	6_13	115, P06-013	meat	meat	Turkey	Asia	2013-02-12	International Airport of Bilbao, Spain	ST9	CC9	II	IIF-9-1	Rodriguez-Lazaro et al. 2015
36	6_14	131, P06-014	turkey	meat	Brasil	South America	2013-01-13	International Airport of Bilbao, Spain	ST155	CC155	II	IIF-155-1	Rodriguez-Lazaro et al. 2015
37	6_15	134	cheese	dairy	Bolivia	South America	2013-02-16	International Airport of Bilbao, Spain	ST9	CC9	II	IIF-9-1	Rodriguez-Lazaro et al. 2015
38	6_16	153	beef meat	meat	Colombia	South America	2013-04-07	International Airport of Bilbao, Spain	ST87	CC87	I	IIF-87-3	Rodriguez-Lazaro et al. 2015
39	6_17	177	meat	meat	Venezuela	South America	2013-04-05	International Airport of Bilbao, Spain	ST87	CC87	I	IIF-87-1	Rodriguez-Lazaro et al. 2015
40	6_18	189	meat	meat	Nepal	Asia	2013-03-09	International Airport of Bilbao, Spain	ST308	CC1	I	IIF-308-1	Rodriguez-Lazaro et al. 2015
41	6_19	210	meat	meat	Colombia	South America	2013-05-16	International Airport of Bilbao, Spain	ST378	CC19	I	IIF-378-1	Rodriguez-Lazaro et al. 2015
42	6_20	214, P06-020	poultry	meat	Morocco	Africa	2013-05-19	International Airport of Bilbao, Spain	ST199	CC199	II	IIF-199-1	Rodriguez-Lazaro et al. 2015
43	Ro01		fish (mackerel)	fish	Republic of Moldova	Europe	2012-07-27	Black market in Galati, Romania	ST20	CC20	II	IIF-20-2	Ciolacu et al 2015, Ciolacu et al. 2016
44	Ro02		marinated fish	fish	Republic of Moldova	Europe	2012-09-14	Black market in Galati, Romania	ST8	CC8	II	IIF-8-1	Ciolacu et al 2015, Ciolacu et al. 2016
45	Ro03		smoked herring	fish	Republic of Moldova	Europe	2013-01-22	Black market in Galati, Romania	ST20	CC20	II	IIF-20-1	Ciolacu et al 2015, Ciolacu et al. 2016
46	Ro04		raw-dry salami	meat	Republic of Moldova	Europe	2013-02-11	Black market in Galati, Romania	ST20	CC20	II	IIF-20-2	Ciolacu et al 2015, Ciolacu et al. 2016
47	Ro05		smoked salmon	fish	Republic of Moldova	Europe	2012-12-10	Black market in Galati, Romania	ST155	CC155	II	IIF-155-2	Ciolacu et al 2015, Ciolacu et al. 2016
48	Ro06		fish (Anchovy)	fish	Republic of Moldova	Europe	2012-12-10	Black market in Galati, Romania	ST20	CC20	II	IIF-20-2	Ciolacu et al 2015, Ciolacu et al. 2016
49	Ro07		fish with spices	fish	Republic of Moldova	Europe	2012-12-10	Black market in Galati, Romania	ST155	CC155	II	IIF-155-2	Ciolacu et al 2015, Ciolacu et al. 2016
50	Ro08		smoked sprat	fish	Republic of Moldova	Europe	2013-02-07	Black market in Galati, Romania	ST20	CC20	II	IIF-20-2	Ciolacu et al 2015, Ciolacu et al. 2016
51	Ro09		fish with herbs	fish	Republic of Moldova	Europe	2012-12-10	Black market in Galati, Romania	ST155	CC155	II	IIF-155-3	Ciolacu et al 2015, Ciolacu et al. 2016
52	Ro10		butter	dairy	Republic of Moldova	Europe	2013-01-15	Black market in Galati, Romania	ST121	CC121	II	IIF-121-5	Ciolacu et al 2015, Ciolacu et al. 2016
53	Ro11		poultry	meat	Republic of Moldova	Europe	2012-11-06	Black market in Galati, Romania	ST121	CC121	II	IIF-121-2	Ciolacu et al 2015, Ciolacu et al. 2016
54	Ro12		lard	meat	Republic of Moldova	Europe	2013-01-15	Black market in Galati, Romania	ST8	CC8	II	IIF-8-2	Ciolacu et al 2015, Ciolacu et al. 2016
55	Ro13		herring with spices	fish	Republic of Moldova	Europe	2013-01-22	Black market in Galati, Romania	ST155	CC155	II	IIF-155-2	Ciolacu et al 2015, Ciolacu et al. 2016
56	Ro14		pork rind	meat	Republic of Moldova	Europe	2013-01-15	Black market in Galati, Romania	ST9	CC9	II	IIF-9-1	Ciolacu et al 2015, Ciolacu et al. 2016
57	Ro15		herring with spices	fish	Republic of Moldova	Europe	2013-02-11	Black market in Galati, Romania	ST2	CC2	I	IIF-2-5	Ciolacu et al 2015, Ciolacu et al. 2016
Schoder, D.; Strauss, A.; Szakmary-Brandle, K.; Stessl, B.; Schlager, S.; Wagner, M. Prevalence of major foodborne pathogens in food confiscated from air passenger luggage. Int J Food Microbiol 2015, 209, 3-12.
Beutlich, J.; Hammerl, J.A.; Appel, B.; Nockler, K.; Helmuth, R.; Jost, K.; Ludwig, M.L.; Hanke, C.; Bechtold, D.; Mayer-Scholl, A. Characterization of illegal food items and identification of foodborne pathogens brought into the european union via two major german airports. Int J Food Microbiol 2015, 209, 13-19.
Rodriguez-Lazaro, D.; Ariza-Miguel, J.; Diez-Valcarce, M.; Stessl, B.; Beutlich, J.; Fernandez-Natal, I.; Hernandez, M.; Wagner, M.; Rovira, J. Identification and molecular characterization of pathogenic bacteria in foods confiscated from non-eu flights passengers at one spanish airport. Int J Food Microbiol 2015, 209, 20-25.
Ciolacu, L.; Nicolau, A.I.; Wagner, M.; Rychli, K. Listeria monocytogenes isolated from food samples from a romanian black market show distinct virulence profiles. Int J Food Microbiol 2015, 209, 44-51.
Ciolacu, L.; Stessl, B.; Bolocan, A.S.; Oniciuc, E.A.; Wagner, M.; Rychli, K.; Nicolau, A.I. Tracking foodborne pathogenic bacteria in raw and ready-to-eat food illegally sold at the eastern eu border. Foodborne Pathog Dis 2016, 13, 148-155.
